# Supplementary material for: Combining antimiR-25 and cGAMP Nanocomplexes Enhances Immune Responses via M2 Macrophage Reprogramming
Source: Int J Mol Sci. 2024 Nov 28;25(23):12787. doi: 10.3390/ijms252312787 (PMC11641323; doi:10.3390/ijms252312787)
Supplement: Supplementary file 1 [file ijms-25-12787-s001.zip]

Archive with 1 entries (1 files):
- ijms-3269200-supplementary.pdf
